# Supplementary material for: Effect of unfolded protein response on the immune infiltration and prognosis of transitional cell bladder cancer
Source: Ann Med. 2021 Jun 30;53(1):1049–59. doi: 10.1080/07853890.2021.1918346 (PMC8253203; doi:10.1080/07853890.2021.1918346)
Supplement: Supplemental Material [file IANN_A_1918346_SM8864.zip]

Archive with 5 entries (5 files):
- suppl_data/FigS1.pdf
- suppl_data/FigS2.pdf
- suppl_data/FigS3.pdf
- suppl_data/Supplementary tables.xlsx
- suppl_data/Supporting legends.docx
