# Supplementary material for: Effect of unfolded protein response on the immune infiltration and prognosis of transitional cell bladder cancer
Source: Ann Med. 2021 Jun 30;53(1):1049–59. doi: 10.1080/07853890.2021.1918346 (PMC8253203; doi:10.1080/07853890.2021.1918346)
Supplement: Supplemental Material [file IANN_A_1918346_SM8864.zip › suppl_data/Supplementary tables.xlsx]

## Sheet: Table S1
Table S1. The clinicopathological information and UPR score of GSE13507.
Array	Sex（Year）	Age1	Age	Grade	Overall survival	Cancer specific survival	Time (Month)	Non-muscle invasive progression	Muscle invasive progression	Progression	Tumor type	UPR score1	UPR score
GSM340606	Female	54	<60	Low	survival	survival	136.97	no progression		no progression	NMIBC	-0.578258	Low
GSM340692	Male	63	>=60	Low	death	survival	36.3	no progression		no progression	NMIBC	-0.471062	Low
GSM340605	Male	78	>=60	Low	death	survival	18.17	no progression		no progression	NMIBC	-0.440578	Low
GSM340668	Male	49	<60	Low	survival	survival	75.13	no progression		no progression	NMIBC	-0.435029	Low
GSM340667	Female	38	<60	Low	survival	survival	75.7	no progression		no progression	NMIBC	-0.430765	Low
GSM340738	Male	83	>=60	Low	death	survival	15.43	no progression		no progression	NMIBC	-0.401592	Low
GSM340691	Female	32	<60	Low	survival	survival	57.63	no progression		no progression	NMIBC	-0.388289	Low
GSM340753	Female	62	>=60	Low	survival	survival	21.23	no progression		no progression	NMIBC	-0.360399	Low
GSM340742	Female	45	<60	Low	survival	survival	23.9	no progression		no progression	NMIBC	-0.343406	Low
GSM340626	Male	63	>=60	Low	survival	survival	120.6	no progression		no progression	NMIBC	-0.336573	Low
GSM340749	Male	58	<60	Low	survival	survival	21.63	no progression		no progression	NMIBC	-0.330162	Low
GSM340741	Male	63	>=60	Low	survival	survival	28.47	no progression		no progression	NMIBC	-0.329751	Low
GSM340635	Male	65	>=60	Low	survival	survival	106.6	no progression		no progression	NMIBC	-0.318834	Low
GSM340616	Female	56	<60	Low	survival	survival	125.27	no progression		no progression	NMIBC	-0.309974	Low
GSM340638	Male	67	>=60	Low	death	death	67.03	progression		progression	NMIBC	-0.289311	Low
GSM340726	Male	47	<60	Low	survival	survival	33.7	no progression		no progression	NMIBC	-0.285566	Low
GSM340754	Male	24	<60	Low	survival	survival	20.47	no progression		no progression	NMIBC	-0.277543	Low
GSM340737	Male	64	>=60	Low	survival	survival	29.73	no progression		no progression	NMIBC	-0.252979	Low
GSM340724	Male	43	<60	Low	survival	survival	34.87	no progression		no progression	NMIBC	-0.252841	Low
GSM340613	Female	77	>=60	High	death	death	12.57		no progression	no progression	MIBC	-0.25263	Low
GSM340686	Male	67	>=60	Low	survival	survival	59	no progression		no progression	NMIBC	-0.252438	Low
GSM340740	Male	68	>=60	Low	death	survival	17.67	no progression		no progression	NMIBC	-0.250062	Low
GSM340680	Male	77	>=60	Low	survival	survival	61.33	no progression		no progression	NMIBC	-0.234759	Low
GSM340720	Male	50	<60	High	survival	survival	28.1		progression	progression	MIBC	-0.232348	Low
GSM340625	Male	75	>=60	Low	death	survival	3.23	no progression		no progression	NMIBC	-0.230087	Low
GSM340674	Male	60	>=60	High	survival	survival	69.43		no progression	no progression	MIBC	-0.228518	Low
GSM340631	Male	55	<60	Low	survival	survival	120.17	no progression		no progression	NMIBC	-0.213556	Low
GSM340657	Male	79	>=60	Low	survival	survival	83.63	no progression		no progression	NMIBC	-0.213238	Low
GSM340607	Male	37	<60	Low	survival	survival	136.37	no progression		no progression	NMIBC	-0.209492	Low
GSM340660	Male	62	>=60	Low	survival	survival	81.63		no progression	no progression	MIBC	-0.206438	Low
GSM340716	Female	80	>=60	Low	death	survival	31.97	no progression		no progression	NMIBC	-0.206012	Low
GSM340727	Male	71	>=60	Low	death	death	11.07		progression	progression	MIBC	-0.205872	Low
GSM340609	Male	68	>=60	Low	death	survival	87.07	no progression		no progression	NMIBC	-0.205556	Low
GSM340637	Male	74	>=60	Low	death	survival	98	no progression		no progression	NMIBC	-0.202246	Low
GSM340627	Female	68	>=60	Low	death	survival	22.67	no progression		no progression	NMIBC	-0.198801	Low
GSM340619	Male	76	>=60	Low	survival	survival	129.67	no progression		no progression	NMIBC	-0.198411	Low
GSM340685	Male	66	>=60	Low	death	survival	59.87	no progression		no progression	NMIBC	-0.196631	Low
GSM340661	Male	67	>=60	Low	survival	survival	80.2	no progression		no progression	NMIBC	-0.177948	Low
GSM340643	Male	69	>=60	Low	survival	survival	95.3	no progression		no progression	NMIBC	-0.171888	Low
GSM340629	Male	82	>=60	Low	death	survival	50.43	no progression		no progression	NMIBC	-0.169325	Low
GSM340690	Male	68	>=60	Low	survival	survival	58.07	no progression		no progression	NMIBC	-0.166536	Low
GSM340630	Male	38	<60	Low	death	death	66.3		progression	progression	MIBC	-0.16309	Low
GSM340746	Male	66	>=60	High	survival	survival	22.27		no progression	no progression	MIBC	-0.154277	Low
GSM340762	Male	77	>=60	High	death	death	10.67		no progression	no progression	MIBC	-0.148279	Low
GSM340612	Male	58	<60	Low	survival	survival	129.93		no progression	no progression	MIBC	-0.139403	Low
GSM340636	Female	65	>=60	High	survival	survival	121.2		no progression	no progression	MIBC	-0.13933	Low
GSM340730	Male	67	>=60	Low	survival	survival	32.87	no progression		no progression	NMIBC	-0.136827	Low
GSM340649	Male	35	<60	Low	survival	survival	90.47	no progression		no progression	NMIBC	-0.121085	Low
GSM340673	Female	60	>=60	Low	death	death	11.23		progression	progression	MIBC	-0.118205	Low
GSM340675	Male	82	>=60	High	death	survival	25.03	no progression		no progression	NMIBC	-0.116556	Low
GSM340739	Male	66	>=60	Low	survival	survival	29.37	no progression		no progression	NMIBC	-0.114674	Low
GSM340719	Male	52	<60	Low	survival	survival	36.57	no progression		no progression	NMIBC	-0.112784	Low
GSM340632	Male	53	<60	Low	survival	survival	120.6	no progression		no progression	NMIBC	-0.109448	Low
GSM340666	Male	59	<60	Low	survival	survival	75.33	progression		progression	NMIBC	-0.104359	Low
GSM340717	Male	57	<60	Low	survival	survival	37.3	no progression		no progression	NMIBC	-0.104143	Low
GSM340714	Male	66	>=60	High	survival	survival	39.77		no progression	no progression	MIBC	-0.0998861	Low
GSM340648	Male	58	<60	Low	survival	survival	90.73		no progression	no progression	MIBC	-0.096239	Low
GSM340759	Male	64	>=60	High	death	death	26.43		no progression	no progression	MIBC	-0.0954827	Low
GSM340760	Male	70	>=60	High	death	death	13.27		no progression	no progression	MIBC	-0.0936216	Low
GSM340750	Male	70	>=60	Low	survival	survival	21.4	no progression		no progression	NMIBC	-0.0916829	Low
GSM340764	Male	51	<60	Low	survival	survival	15.37		no progression	no progression	MIBC	-0.0908491	Low
GSM340769	Male	62	>=60	High	survival	survival	5.3		no progression	no progression	MIBC	-0.0849924	Low
GSM340765	Male	42	<60	High	survival	survival	11.8		no progression	no progression	MIBC	-0.0810302	Low
GSM340652	Male	83	>=60	Low	death	survival	65.93	no progression		no progression	NMIBC	-0.0800052	Low
GSM340748	Male	63	>=60	Low	survival	survival	20.83	no progression		no progression	NMIBC	-0.075627	Low
GSM340705	Male	66	>=60	High	survival	survival	45.6		no progression	no progression	MIBC	-0.0751157	Low
GSM340751	Male	40	<60	Low	survival	survival	57.87	no progression		no progression	NMIBC	-0.0595084	Low
GSM340644	Male	64	>=60	Low	death	survival	80.43	no progression		no progression	NMIBC	-0.057541	Low
GSM340658	Male	79	>=60	Low	survival	survival	83.63	no progression		no progression	NMIBC	-0.0499297	Low
GSM340621	Male	45	<60	Low	survival	survival	127.63	no progression		no progression	NMIBC	-0.0482076	Low
GSM340617	Male	69	>=60	Low	survival	survival	130.6	no progression		no progression	NMIBC	-0.0476652	Low
GSM340729	Male	87	>=60	Low	survival	survival	33.07		no progression	no progression	MIBC	-0.0442465	Low
GSM340646	Female	75	>=60	High	death	survival	51.77	no progression		no progression	NMIBC	-0.0280441	Low
GSM340670	Male	61	>=60	Low	survival	survival	74.17	no progression		no progression	NMIBC	-0.025438	Low
GSM340743	Male	84	>=60	Low	survival	survival	23.57	no progression		no progression	NMIBC	-0.00166649	Low
GSM340707	Male	64	>=60	Low	survival	survival	43.5	no progression		no progression	NMIBC	0.00444322	Low
GSM340624	Male	79	>=60	Low	death	survival	65.93	no progression		no progression	NMIBC	0.0116913	Low
GSM340659	Male	63	>=60	Low	death	survival	70.93	no progression		no progression	NMIBC	0.0229984	Low
GSM340647	Male	53	<60	Low	survival	survival	92.83	no progression		no progression	NMIBC	0.0240169	Low
GSM340623	Female	71	>=60	High	death	death	3.13		no progression	no progression	MIBC	0.024517	Low
GSM340664	Male	59	<60	Low	death	survival	70.73	progression		progression	NMIBC	0.0277235	Low
GSM340695	Male	37	<60	Low	survival	survival	52.97	no progression		no progression	NMIBC	0.0288268	Low
GSM340747	Male	74	>=60	Low	death	survival	6.87		no progression	no progression	MIBC	0.0304612	Low
GSM340639	Male	61	>=60	Low	survival	survival	99.73	no progression		no progression	NMIBC	0.0331383	High
GSM340640	Male	78	>=60	Low	death	survival	50.3	progression		progression	NMIBC	0.0354129	High
GSM340620	Male	61	>=60	Low	death	death	16.67		no progression	no progression	MIBC	0.0417086	High
GSM340642	Male	65	>=60	Low	survival	survival	106.03	no progression		no progression	NMIBC	0.0439982	High
GSM340715	Male	61	>=60	Low	survival	survival	38.97		no progression	no progression	MIBC	0.0539199	High
GSM340650	Male	43	<60	Low	survival	survival	86.07	no progression		no progression	NMIBC	0.0612116	High
GSM340669	Male	62	>=60	Low	survival	survival	75.13	no progression		no progression	NMIBC	0.0616741	High
GSM340709	Female	59	<60	Low	death	survival	5.93		no progression	no progression	MIBC	0.0625131	High
GSM340701	Female	59	<60	High	survival	survival	48.43		no progression	no progression	MIBC	0.0723632	High
GSM340718	Male	55	<60	Low	survival	survival	36.83		no progression	no progression	MIBC	0.0733933	High
GSM340699	Male	80	>=60	Low	death	death	17.63	progression		progression	NMIBC	0.0755393	High
GSM340688	Male	67	>=60	Low	death	survival	46.17	no progression		no progression	NMIBC	0.0785151	High
GSM340672	Male	72	>=60	High	death	death	15.1		progression	progression	MIBC	0.080015	High
GSM340767	Female	70	>=60	Low	survival	survival	10.03		progression	progression	MIBC	0.0838321	High
GSM340615	Male	63	>=60	Low	survival	survival	125.03	no progression		no progression	NMIBC	0.0949969	High
GSM340735	Male	72	>=60	Low	survival	survival	30.7	no progression		no progression	NMIBC	0.100613	High
GSM340671	Male	74	>=60	High	death	survival	16.23	no progression		no progression	NMIBC	0.103744	High
GSM340694	Male	67	>=60	High	survival	survival	55.5		no progression	no progression	MIBC	0.118863	High
GSM340665	Male	78	>=60	High	death	death	8.7		no progression	no progression	MIBC	0.119724	High
GSM340711	Female	63	>=60	Low	survival	survival	41.8	no progression		no progression	NMIBC	0.122228	High
GSM340703	Male	57	<60	Low	survival	survival	47.5	no progression		no progression	NMIBC	0.130572	High
GSM340722	Female	71	>=60	Low	death	survival	23.53	no progression		no progression	NMIBC	0.1381	High
GSM340761	Male	66	>=60	High	death	death	6.4		progression	progression	MIBC	0.144502	High
GSM340768	Male	54	<60	Low	survival	survival	6.73	no progression		no progression	NMIBC	0.145173	High
GSM340704	Male	73	>=60	High	death	death	5.23		no progression	no progression	MIBC	0.14873	High
GSM340736	Male	68	>=60	High	survival	survival	30.1	no progression		no progression	NMIBC	0.150219	High
GSM340677	Male	64	>=60	High	survival	survival	65.23		no progression	no progression	MIBC	0.151805	High
GSM340696	Male	71	>=60	High	death	death	11.5		progression	progression	MIBC	0.154684	High
GSM340763	Male	67	>=60	Low	survival	survival	18.13		no progression	no progression	MIBC	0.162238	High
GSM340733	Male	60	>=60	Low	death	survival	17.13		no progression	no progression	MIBC	0.164099	High
GSM340702	Female	65	>=60	Low	death	death	4.5		no progression	no progression	MIBC	0.165925	High
GSM340731	Male	82	>=60	High	death	survival	9.23		no progression	no progression	MIBC	0.166529	High
GSM340684	Male	76	>=60	High	death	death	10.4		progression	progression	MIBC	0.173188	High
GSM340693	Female	80	>=60	High	survival	survival	56.47		no progression	no progression	MIBC	0.174786	High
GSM340608	Male	72	>=60	Low	death	survival	26.9	no progression		no progression	NMIBC	0.175273	High
GSM340744	Male	72	>=60	High	death	survival	13.93	no progression		no progression	NMIBC	0.176155	High
GSM340654	Male	51	<60	High	death	death	10.27		no progression	no progression	MIBC	0.177688	High
GSM340676	Male	67	>=60	Low	survival	survival	67.07	no progression		no progression	NMIBC	0.181914	High
GSM340651	Male	66	>=60	Low	death	survival	134.97	progression		progression	NMIBC	0.181957	High
GSM340633	Male	64	>=60	High	death	death	14.57		progression	progression	MIBC	0.185476	High
GSM340706	Male	66	>=60	High	survival	survival	45.13		no progression	no progression	MIBC	0.199272	High
GSM340758	Female	59	<60	High	death	death	15.47		progression	progression	MIBC	0.201781	High
GSM340734	Male	63	>=60	Low	death	survival	23.57	no progression		no progression	NMIBC	0.20225	High
GSM340678	Male	73	>=60	High	death	death	11.97		no progression	no progression	MIBC	0.203719	High
GSM340698	Male	74	>=60	High	death	survival	28.53	progression		progression	NMIBC	0.20776	High
GSM340713	Male	44	<60	Low	survival	survival	41.07	no progression		no progression	NMIBC	0.208201	High
GSM340682	Male	79	>=60	Low	survival	survival	60.2	no progression		no progression	NMIBC	0.20883	High
GSM340766	Male	72	>=60	High	survival	survival	10.87		no progression	no progression	MIBC	0.21402	High
GSM340681	Male	66	>=60	High	survival	survival	60.9	no progression		no progression	NMIBC	0.222099	High
GSM340697	Male	60	>=60	High	death	survival	17.87		progression	progression	MIBC	0.232226	High
GSM340756	Female	67	>=60	Low	survival	survival	19	no progression		no progression	NMIBC	0.232294	High
GSM340662	Male	73	>=60	High	survival	survival	78.83	progression		progression	NMIBC	0.232413	High
GSM340757	Male	65	>=60	High	survival	survival	79.3		progression	progression	MIBC	0.236159	High
GSM340645	Male	69	>=60	High	death	survival	35.7	progression		progression	NMIBC	0.239245	High
GSM340683	Male	48	<60	Low	survival	survival	59.6	no progression		no progression	NMIBC	0.246441	High
GSM340610	Male	80	>=60	Low	death	survival	15.3	no progression		no progression	NMIBC	0.247248	High
GSM340710	Male	66	>=60	High	death	survival	31.53	no progression		no progression	NMIBC	0.263537	High
GSM340689	Female	80	>=60	Low	survival	survival	58.43	no progression		no progression	NMIBC	0.26923	High
GSM340628	Male	56	<60	High	survival	survival	120.5		progression	progression	MIBC	0.270223	High
GSM340655	Female	88	>=60	High	death	survival	85.43	no progression		no progression	NMIBC	0.275757	High
GSM340679	Male	67	>=60	Low	survival	survival	62	no progression		no progression	NMIBC	0.27935	High
GSM340614	Male	64	>=60	Low	survival	survival	128.97		no progression	no progression	MIBC	0.297794	High
GSM340732	Female	78	>=60	High	death	death	7.1		progression	progression	MIBC	0.310803	High
GSM340723	Female	81	>=60	High	death	death	15.1		progression	progression	MIBC	0.319988	High
GSM340752	Female	80	>=60	High	survival	survival	21.23	no progression		no progression	NMIBC	0.325698	High
GSM340712	Male	79	>=60	High	death	death	6.5		no progression	no progression	MIBC	0.329984	High
GSM340622	Male	58	<60	Low	survival	survival	124.53	progression		progression	NMIBC	0.332268	High
GSM340618	Male	75	>=60	Low	death	death	1.03		no progression	no progression	MIBC	0.336768	High
GSM340641	Male	52	<60	High	survival	survival	98.23	no progression		no progression	NMIBC	0.34687	High
GSM340755	Male	45	<60	High	survival	survival	20.4	no progression		no progression	NMIBC	0.347349	High
GSM340656	Male	77	>=60	High	death	survival	3.17	no progression		no progression	NMIBC	0.350989	High
GSM340708	Male	68	>=60	High	survival	survival	44.1	no progression		no progression	NMIBC	0.356969	High
GSM340687	Female	68	>=60	Low	survival	survival	58.73	no progression		no progression	NMIBC	0.382034	High
GSM340721	Male	78	>=60	High	death	death	3.93		progression	progression	MIBC	0.387198	High
GSM340653	Male	73	>=60	High	death	death	25.83		progression	progression	MIBC	0.39977	High
GSM340728	Female	73	>=60	High	death	death	5.77		progression	progression	MIBC	0.403886	High
GSM340663	Male	79	>=60	High	survival	survival	78.73	no progression		no progression	NMIBC	0.403989	High
GSM340745	Female	72	>=60	High	death	death	2.13		no progression	no progression	MIBC	0.415712	High
GSM340725	Male	80	>=60	High	survival	survival	34.23		no progression	no progression	MIBC	0.434348	High
GSM340634	Male	68	>=60	High	survival	survival	115.83		no progression	no progression	MIBC	0.445346	High
GSM340611	Male	67	>=60	Low	death	death	18.53	progression		progression	NMIBC	0.487087	High
GSM340700	Male	85	>=60	High	death	death	15.4		progression	progression	MIBC	0.496198	High

## Sheet: Table S2
Table S2. The clinicopathological information and UPR score of GSE5287.
Array	OS_Time (Month)	OS_Status	UPR score1	UPR score
GSM119491	36	death	0.368997	High
GSM119492	14	death	-0.43515	Low
GSM119493	57	death	-0.392321	Low
GSM119494	83	death	-0.438559	Low
GSM119495	76	death	-0.498504	Low
GSM119497	420	survival	0.185192	Low
GSM119498	36	death	0.0996183	Low
GSM119499	190	death	0.251808	High
GSM119500	62	death	0.19826	Low
GSM119501	77	death	-0.353066	Low
GSM119502	28	death	-0.154539	Low
GSM119711	30	death	0.364109	High
GSM119712	49	death	-0.0666344	Low
GSM119713	357	survival	-0.187458	Low
GSM119714	38	death	0.195332	Low
GSM119716	350	survival	0.100163	Low
GSM119720	100	death	-0.202634	Low
GSM119721	160	survival	0.201448	Low
GSM119722	86	death	0.0722841	Low
GSM119723	36	death	-0.157183	Low
GSM119724	95	death	-0.237057	Low
GSM119725	28	death	-0.0956504	Low
GSM119726	47	death	0.229761	High
GSM119727	276	survival	0.169621	Low
GSM119728	33	death	0.411404	High
GSM119729	243	death	-0.225076	Low
GSM119730	43	death	0.267379	High
GSM119731	37	death	0.221321	High
GSM119732	31	death	0.312167	High
GSM119733	42	death	0.117486	Low

## Sheet: Table S3
Table S3. The clinicopathological information and UPR score of GSE1827.
Array	OS_Time（Month）	OS_Status	UPR score1	UPR score
GSM31825	42.36	death	-0.380295	Low
GSM31889	49.1	survival	-0.361042	Low
GSM31849	84.6	death	-0.344203	Low
GSM31847	11.5	death	-0.318588	Low
GSM31828	13.56	survival	-0.308418	Low
GSM31838	125.12	death	-0.308376	Low
GSM31836	3.5	survival	-0.298289	Low
GSM31827	70.86	survival	-0.265396	Low
GSM31907	61.6	survival	-0.247858	Low
GSM31895	108.8	survival	-0.231622	Low
GSM31841	4.03	survival	-0.219074	Low
GSM31899	31	death	-0.195923	Low
GSM31853	11.35	death	-0.188492	Low
GSM31839	81	survival	-0.160874	Low
GSM31834	18.26	survival	-0.157786	Low
GSM31845	26.63	survival	-0.151859	Low
GSM31851	1.58	death	-0.139751	Low
GSM31915	23.1	survival	-0.133694	Low
GSM31904	11.3	death	-0.118838	Low
GSM31823	11.4	survival	-0.097853	Low
GSM31830	8.8	survival	-0.0867687	Low
GSM31910	53.1	survival	-0.084732	Low
GSM31846	8	death	-0.0764279	Low
GSM31843	4.86	death	-0.0689653	Low
GSM31908	11.1	death	-0.0651316	Low
GSM31888	73.3	survival	-0.0597206	Low
GSM31831	16.13	survival	-0.053273	Low
GSM31906	43.5	death	-0.0487288	Low
GSM31925	7.5	death	-0.046253	Low
GSM31848	12.2	death	-0.0454616	Low
GSM31833	0.13	survival	-0.0409581	Low
GSM31835	54.5	survival	-0.0385208	Low
GSM31903	111.3	survival	-0.0308377	Low
GSM31842	4.8	death	-0.0303363	Low
GSM31826	8.8	death	-0.0177363	Low
GSM31837	51.1	survival	-0.0158131	Low
GSM31892	19	survival	-0.00390293	Low
GSM31893	6.5	death	0.00115857	Low
GSM31909	1	death	0.00200297	Low
GSM31840	0.17	death	0.0132954	Low
GSM31852	144.93	survival	0.029517	Low
GSM31829	20.67	survival	0.0319352	Low
GSM31918	9.6	death	0.0330942	High
GSM31885	28.1	death	0.0392138	High
GSM31886	60.5	death	0.0409765	High
GSM31902	8.4	death	0.0421072	High
GSM31898	58.5	survival	0.0473741	High
GSM31824	116.5	survival	0.04998	High
GSM31912	43.9	survival	0.0537486	High
GSM31850	9.3	survival	0.0638312	High
GSM31820	8.8	death	0.066613	High
GSM31832	4.8	survival	0.0731542	High
GSM31913	11.9	death	0.0799839	High
GSM31901	10.6	death	0.0955315	High
GSM31917	32.4	survival	0.10195	High
GSM31911	5.5	death	0.106339	High
GSM31914	13.3	death	0.107435	High
GSM31882	22.9	death	0.121457	High
GSM31894	6.5	death	0.133437	High
GSM31919	3.4	death	0.141023	High
GSM31884	58.6	survival	0.143309	High
GSM31844	12.43	survival	0.1453	High
GSM31905	9	death	0.150297	High
GSM31890	4.6	death	0.161309	High
GSM31822	21.4	survival	0.167561	High
GSM31883	19.5	death	0.168101	High
GSM31896	28	death	0.177569	High
GSM31854	32.1	survival	0.180035	High
GSM31922	5.4	death	0.200311	High
GSM31921	10.2	death	0.209449	High
GSM31819	17.7	death	0.224687	High
GSM31887	11.1	death	0.255977	High
GSM31897	56.13	survival	0.257938	High
GSM31923	6.4	death	0.261609	High
GSM31900	22.5	survival	0.268694	High
GSM31924	1	death	0.272552	High
GSM31821	14.4	survival	0.277136	High
GSM31920	3.8	death	0.318153	High
GSM31891	1.8	death	0.346185	High
GSM31926	2.8	death	0.356252	High
